# Supplementary material for: Population-Specific Exploration of MIR146A Gene Polymorphism in Acute Renal Rejection: A Cross-Sectional, Case–Control Study
Source: Int J Mol Sci. 2026 Jun 4;27(11):5105. doi: 10.3390/ijms27115105 (PMC13257254; doi:10.3390/ijms27115105)
Supplement: Supplementary file 1 [file ijms-27-05105-s001.zip]

Archive with 1 entries (1 files):
- ijms-4259526-supplementary.pdf
